# Supplementary material for: Subsurface biogeochemical cycling of nitrogen in the actively serpentinizing Samail Ophiolite, Oman
Source: Front Microbiol. 2023 Apr 21;14:1139633. doi: 10.3389/fmicb.2023.1139633 (PMC10160414; doi:10.3389/fmicb.2023.1139633)
Supplement: Supplementary file 1 [file Table_1.XLSX]

## Sheet: Sheet1
Well	Fluid type	Year	Sampling Depth (mbct)	pH	Eh (mV)	∑Na(µM)	∑Ca(µM)	∑Mg (µM)	∑Si (µM)	∑Cl (µM)	∑CO2 (µM)
BA1A	Ca2+-OH-	2018	100-400	10.69	-	2800	1600	50	45	4600	37
	Mg2+-HCO3-	2018	55-66	8.71	126	840	390	710	200	1300	1300
CM2A	Ca2+-OH-	2018	75	11.32	-	21000	1700	9.5	28	19000	-
NSHQ04	Ca2+-OH-	2015	22	10.51	-342	8100	4100	3	15	18000	180
		2017	5.8	10	-	10000	7800	18	36	nd	37
NSHQ10	Mg2+-HCO3-	2016	50	8.75	-	4600	180	370	970	780	-
NSHQ14	Ca2+-OH-	2015	20	11.26	-307	11000	3400	0.6	5	17000	190
		2017	18	10.35	-	3600	1600	26	13	7000	49
		2017	50	11.05	285	8400	3700	5	8	14000	50
		2017	85	11.28	-415	10000	4300	20	6	16000	130
		2018	85	11.39	-253	10000	3600	6.2	10	14000	-
NSHQ21	gabbro	2015	20	7.37	172	18000	1900	2500	780	6200	2600
NSHQ3B	Mg2+-HCO3-	2015	20	8.36	158	630	300	1700	250	880	2500
WAB103	gabbro	2015	22	8.2	130	12000	420	240	480	7600	2300
		2016	50	8.23	167	11000	360	240	850	7400	-
		2018	70	8.51	-	1200	260	1900	460	6200	2700
WAB104	Mg2+-HCO3-	2016	70	8.49	180	660	120	1900	210	750	-
		2017	70	8.45	317.5	660	100	1900	120	800	3500
		2018	85	8.79	133	750	200	2300	420	780	3600
WAB105	Mg2+-HCO3-	2016	50	8.34	178	590	250	1600	43	770	-
		2017	50	-	-	590	270	1700	270	860	3500
		2018	60	8.66	162	1200	260	1900	280	850	3300
WAB188	gabbro	2015	20	8.72	-220	2500	720	1500	230	3600	2300
		2016	30	7.56	139	2600	1100	1600	790	3500	-
		2017	78	-	214	3500	1300	1400	370	5000	3000
		2018	50	8.16	-	4100	1400	1800	480	4200	3500
WAB55	Mg2+-HCO3-	2015	18	9.28	78	3500	74	3100	6	15000	2600
		2016	50	9.19	110	4200	83	2700	6	7300	-
		2017	30	9.22	268.7	4100	54	2800	3	7200	2900
WAB55	Ca2+-OH-	2018	50	9.62	-	4400	51	3300	36	6500	2400
WAB56	Ca2+-OH-	2015	12	10.6	-251	3100	430	nd	200	3200	220
		2017	30	10.61	20.2	-	-	-	220	-	130
WAB71	Ca2+-OH-	2017	50	10.59	-133.3	4900	4100	2	21	12000	120
		2018	70	11.22	-229	6300	4100	nd	24	12000	-
rainwater	rainwater	2017	-	5.6	-	250	520	150	80	400	-
Supplementary Table 1: Chemical composition of fluid samples. Concentrations reported with ∑ indicates the sum of all dissolved species for that element. “nd” indicates no detection and “-“ indicates no measurement was made. Chemical compositions were previously reported by Rempfert et al. 2017, Kraus et al. 2021, and Nothaft et al. 2021.
