# Supplementary material for: Subsurface biogeochemical cycling of nitrogen in the actively serpentinizing Samail Ophiolite, Oman
Source: Front Microbiol. 2023 Apr 21;14:1139633. doi: 10.3389/fmicb.2023.1139633 (PMC10160414; doi:10.3389/fmicb.2023.1139633)
Supplement: Supplementary file 2 [file Table_2.XLSX]

## Sheet: Sheet1
Well	Year Sampled	Sampling Depth [m]	pH	∑Si (µM)	Mixing extent
					[% Mg2+-HCO3- fluid]
BA1A	2018	100-400	10.69	45	14.8
CM2A	2018	75	11.32	28	9.3
NSHQ04	2015	22	10.51	15	4.9
	2017	5.8	10	36	11.9
NSHQ14	2015	20	11.26	5	1.6
	2016	70	11.24	5	1.6
	2017	18	10.35	13	4.3
	2017	50	11.05	8	2.6
	2017	85	11.28	6	2
	2018	85	11.39	10	3.4
WAB55	2018	50	9.62	36	11.8
WAB56	2015	12	10.6	200	65.5
	2016	50	10.98	170	56.9
	2017	30	10.61	220	73.4
WAB71	2015	18	11.04	17	5.6
	2016	50	11.12	24	7.9
	2017	50	10.59	21	6.9
	2018	70	11.22	24	7.8
Supplementary Table 2:
Calculated mixing fraction of Ca2+-OH- fluids with shallow Mg2+-HCO3- fluids from the Leong et al. (2020) mixing model on the basis of ∑Si (µM) and pH
