# Supplementary material for: Subsurface biogeochemical cycling of nitrogen in the actively serpentinizing Samail Ophiolite, Oman
Source: Front Microbiol. 2023 Apr 21;14:1139633. doi: 10.3389/fmicb.2023.1139633 (PMC10160414; doi:10.3389/fmicb.2023.1139633)
Supplement: Supplementary file 3 [file Table_3.XLSX]

## Sheet: Sheet1
Sample	Year	Fluid Type	δ15N NO3- (‰)	δ18O NO3- (‰)	δ15N NO3- (‰) biogeochemical	δ18O NO3- (‰) biogeochemical	fbiogeo
WAB104	2017	Mg2+-HCO3-	2.32	22.9	4.58	6.32	0.66
WAB104	2018	Mg2+-HCO3-	1.09	23.5	3.35	1.16	0.59
WAB105	2018	Mg2+-HCO3-	2.16	22	5.01	-0.27	0.6
BA1A_55_66m	2018	Mg2+-HCO3-	6.07	26.8	11.8	6.51	0.59
BA1A_100_400m	2018	Ca2+-OH-	25.2	34.6	34.5	27.4	0.75
WAB55	2018	Ca2+-OH-	7.75	20.5	10.9	9.18	0.76
NSHQ14	2018	Ca2+-OH-	5.6	12.7	7.35	2.99	0.82
WAB188	2018	gabbro	3.24	21.3	5.21	8.82	0.73
Supplementary Table 3:
Calculated fractional contribution of NO3- derived from mass-dependent fractionation of a biogeochemical source where Δ17O is 0 (e.g. nitrification) and the estimated δ15N and δ18O by isotopic mass balance of this biogeochemical NO3- by removal of the atmospheric signature.
