# Supplementary material for: Subsurface biogeochemical cycling of nitrogen in the actively serpentinizing Samail Ophiolite, Oman
Source: Front Microbiol. 2023 Apr 21;14:1139633. doi: 10.3389/fmicb.2023.1139633 (PMC10160414; doi:10.3389/fmicb.2023.1139633)
Supplement: Supplementary file 4 [file Table_4.XLSX]

## Sheet: Sheet1
Well	Sample	H2O δ18O ‰ VSMOW
BA1A	BA1A_55_66m	-2.55
BA1A	BA1A_100_400m	-2.17
CM2A	CM2A	0.67
NSHQ14	NSHQ14	0.43
WAB103	WAB103	0.34
WAB104	WAB104	-0.53
WAB105	WAB105	0.5
WAB188	WAB188	-0.71
WAB55	WAB55	0.26
WAB71	WAB71	-0.4
Supplementary Table 4:
δ18O of water samples from the 2018 field season; uncertainty of .06‰.
